# Supplementary material for: Small extracellular vesicle-encapsulated miR-181b-5p, miR-222-3p and let-7a-5p: Next generation plasma biopsy-based diagnostic biomarkers for inflammatory breast cancer
Source: PLoS One. 2021 Apr 26;16(4):e0250642. doi: 10.1371/journal.pone.0250642 (PMC8075236; doi:10.1371/journal.pone.0250642)
Supplement: S1 Table — The most four significant modules (1–4), which contain the hub genes were selected. Later, these modules were submitted to String to find the KEGG pathways associated with these hub genes. (XLSX) [file pone.0250642.s007.xlsx]

## Sheet: S1 Table
MCODE App Results
Date: 14 nov 2020 10:29:17
Parameters:
Network Scoring:
Include Loops: false Degree Cutoff: 2
Cluster Finding:
Node Score Cutoff: 0.2 Haircut: true Fluff: false K-Core: 2 Max. Depth from Seed: 100
Cluster	Score (Density*#Nodes)	Nodes	Edges	Node IDs
1	16.333	19	147	GNB5, GNGT1, GNG11, GNG13, NRAS, GNB4, GNB3, ADCY9, ADRB2, GNAI3, PDCL, GNB2, GNG8, GNG5, GNG3, CXCL9, CCT5, S1PR1, PTAFR
2	8.75	9	35	RB1, CCND2, IGF1, CDKN1B, CDK4, CCND1, CCNA2, CDK2, CCNE1
3	5	5	10	VAMP8, VAMP3, STX3, STX1A, SNAP23
4	5	5	10	CLIP1, PDS5A, SMC1A, RAD21, STAG2
5	5	5	10	CDC34, HECTD2, UBE2B, TRIM71, RNF217
6	3	3	3	KITLG, SPP1, KIT
7	3	3	3	IGF2BP1, LIN28B, IGF2BP3
8	3	3	3	ACVR2B, TGFBR1, TGFB3
9	3	3	3	USP44, TADA2B, TADA3
10	3	3	3	SMIM3, FRMD4B, CPNE2
