# Supplementary material for: Small extracellular vesicle-encapsulated miR-181b-5p, miR-222-3p and let-7a-5p: Next generation plasma biopsy-based diagnostic biomarkers for inflammatory breast cancer
Source: PLoS One. 2021 Apr 26;16(4):e0250642. doi: 10.1371/journal.pone.0250642 (PMC8075236; doi:10.1371/journal.pone.0250642)
Supplement: S1 Raw images — (ZIP) [file pone.0250642.s008.zip]

Archive with 3 entries (2 files):
- S1_raw_images.pdf
- __MACOSX/
- __MACOSX/._S1_raw_images.pdf
